# Supplementary material for: In Silico Design of a Chimeric Humanized L-asparaginase
Source: Int J Mol Sci. 2023 Apr 20;24(8):7550. doi: 10.3390/ijms24087550 (PMC10144303; doi:10.3390/ijms24087550)
Supplement: Supplementary file 1 [file ijms-24-07550-s001.zip]

Archive with 1 entries (1 files):
- ijms-2206162-SI.pdf
